# Supplementary material for: A Small Intestinal Helminth Infection Alters Colonic Mucus and Shapes the Colonic Mucus Microbiome
Source: Int J Mol Sci. 2024 Nov 8;25(22):12015. doi: 10.3390/ijms252212015 (PMC11593901; doi:10.3390/ijms252212015)
Supplement: Supplementary file 1 [file ijms-25-12015-s001.zip]

Archive with 1 entries (1 files):
- ijms-3231964-supplementary.pdf
